# Supplementary material for: Domain fusion TLR2-4 enhances the autophagy-dependent clearance of Staphylococcus aureus in the genetic engineering goat
Source: eLife. 2022 Jun 28;11:e78044. doi: 10.7554/eLife.78044 (PMC9239677; doi:10.7554/eLife.78044)
Supplement: Figure 2—figure supplement 1—source data 1. [file elife-78044-fig2-figsupp1-data1.zip]

Archive with 3 entries (2 files):
- Figure 2-figure supplement 1-source data/Figure 2-figure supplement 1-source data 1(LC3).tif
- Figure 2-figure supplement 1-source data/Figure 2-figure supplement 1-source data 1(Tubulin).tif
- Figure 2-figure supplement 1-source data/
