# Supplementary material for: Domain fusion TLR2-4 enhances the autophagy-dependent clearance of Staphylococcus aureus in the genetic engineering goat
Source: eLife. 2022 Jun 28;11:e78044. doi: 10.7554/eLife.78044 (PMC9239677; doi:10.7554/eLife.78044)
Supplement: Figure 3—source data 2. [file elife-78044-fig3-data2.zip]

Archive with 4 entries (3 files):
- Figure 3-Source data 2/Figure 1-Source data 2 (LC3).tif
- Figure 3-Source data 2/Figure 1-Source data 2 (Tubulin).tif
- Figure 3-Source data 2/Figure 1-Source data 2 (p62).tif
- Figure 3-Source data 2/
