# Supplementary material for: Domain fusion TLR2-4 enhances the autophagy-dependent clearance of Staphylococcus aureus in the genetic engineering goat
Source: eLife. 2022 Jun 28;11:e78044. doi: 10.7554/eLife.78044 (PMC9239677; doi:10.7554/eLife.78044)
Supplement: Figure 5—source data 1. [file elife-78044-fig5-data1.zip]

Archive with 6 entries (6 files):
- Figure 5-Source data 1 (GAPDH1).pdf
- Figure 5-Source data 1 (GAPDH2).pdf
- Figure 5-Source data 1 (p-ERK).pdf
- Figure 5-Source data 1 (p-JNK).pdf
- Figure 5-Source data 1 (p-p38).pdf
- Figure 5-Source data 1 (Tubulin).pdf
