# Supplementary material for: Domain fusion TLR2-4 enhances the autophagy-dependent clearance of Staphylococcus aureus in the genetic engineering goat
Source: eLife. 2022 Jun 28;11:e78044. doi: 10.7554/eLife.78044 (PMC9239677; doi:10.7554/eLife.78044)
Supplement: Figure 5—source data 2. [file elife-78044-fig5-data2.zip]

Archive with 2 entries (2 files):
- Figure 5-Source data2 (GAPDH).pdf
- Figure 5-Source data2 (LC3).pdf
