# Supplementary material for: Domain fusion TLR2-4 enhances the autophagy-dependent clearance of Staphylococcus aureus in the genetic engineering goat
Source: eLife. 2022 Jun 28;11:e78044. doi: 10.7554/eLife.78044 (PMC9239677; doi:10.7554/eLife.78044)
Supplement: Figure 5—figure supplement 1—source data 3. [file elife-78044-fig5-figsupp1-data3.zip]

Archive with 5 entries (5 files):
- Figure 5-figure supplement 1-source data 3 (GAPDH2).pdf
- Figure 5-figure supplement 1-source data 3 (p-AKT).pdf
- Figure 5-figure supplement 1-source data 3 (p-FoxO1).pdf
- Figure 5-figure supplement 1-source data 3(Ac-FoxO1).pdf
- Figure 5-figure supplement 1-source data 3(GAPDH1).pdf
