# Supplementary material for: Domain fusion TLR2-4 enhances the autophagy-dependent clearance of Staphylococcus aureus in the genetic engineering goat
Source: eLife. 2022 Jun 28;11:e78044. doi: 10.7554/eLife.78044 (PMC9239677; doi:10.7554/eLife.78044)
Supplement: Figure 6—source data 1. [file elife-78044-fig6-data1.zip]

Archive with 5 entries (5 files):
- Figure 6-Source data 1(GAPDH).tif
- Figure 6-Source data 1(LAMNB2).tif
- Figure 6-Source data 1(NF-p65).tif
- Figure 6-Source data 1(p-I).tif
- Figure 6-Source data 1(PKAc).tif
