# Supplementary material for: Domain fusion TLR2-4 enhances the autophagy-dependent clearance of Staphylococcus aureus in the genetic engineering goat
Source: eLife. 2022 Jun 28;11:e78044. doi: 10.7554/eLife.78044 (PMC9239677; doi:10.7554/eLife.78044)
Supplement: Figure 6—source data 2. [file elife-78044-fig6-data2.zip]

Archive with 3 entries (3 files):
- Figure 6-Source data 2(GAPDH).tif
- Figure 6-Source data 2(MyC-Tag).tif
- Figure 6-Source data 2(PKAc).tif
