# Supplementary material for: Domain fusion TLR2-4 enhances the autophagy-dependent clearance of Staphylococcus aureus in the genetic engineering goat
Source: eLife. 2022 Jun 28;11:e78044. doi: 10.7554/eLife.78044 (PMC9239677; doi:10.7554/eLife.78044)
Supplement: Figure 6—source data 3. [file elife-78044-fig6-data3.zip]

Archive with 2 entries (2 files):
- Figure 6-Source data 3(LC3).tif
- Figure 6-Source data 3(Tubulin).tif
